# Supplementary material for: Comprehensive analysis of peripheral blood non-coding RNAs identifies a diagnostic panel for fungal infection after transplantation
Source: Bioengineered. 2022 Feb 6;13(2):4039–50. doi: 10.1080/21655979.2022.2032963 (PMC8974173; doi:10.1080/21655979.2022.2032963)
Supplement: Supplemental Material [file KBIE_A_2032963_SM3031.zip]

Archive with 5 entries (4 files):
- supplementary/
- supplementary/ts1clean.docx
- supplementary/ts2.docx
- supplementary/ts3clean.docx
- supplementary/ts4.docx
